# Supplementary material for: Genomic Diversity and Evolution of Identified SARS-CoV-2 Variants in Iraq
Source: Pathogens. 2024 Nov 29;13(12):1051. doi: 10.3390/pathogens13121051 (PMC11728743; doi:10.3390/pathogens13121051)
Supplement: Supplementary file 1 [file pathogens-13-01051-s001.zip]

Archive with 11 entries (8 files):
- pathogens-3308383 supplementary/
- pathogens-3308383 supplementary/Figure S1.docx
- pathogens-3308383 supplementary/Figure S2.docx
- pathogens-3308383 supplementary/Table S1.docx
- pathogens-3308383 supplementary/Table S2.docx
- pathogens-3308383-supplementary/
- pathogens-3308383-supplementary/pathogens-3308383 supplementary/
- pathogens-3308383-supplementary/pathogens-3308383 supplementary/Figure S1.pdf
- pathogens-3308383-supplementary/pathogens-3308383 supplementary/Figure S2.pdf
- pathogens-3308383-supplementary/pathogens-3308383 supplementary/Table S1.pdf
- pathogens-3308383-supplementary/pathogens-3308383 supplementary/Table S2.pdf
